# Supplementary material for: Effects of Probiotic Supplementation on Body Weight, Growth Performance, Immune Function, Intestinal Microbiota and Metabolites in Fallow Deer
Source: Biology (Basel). 2024 Aug 9;13(8):603. doi: 10.3390/biology13080603 (PMC11351348; doi:10.3390/biology13080603)
Supplement: Supplementary file 1 [file biology-13-00603-s001.zip]

Archive with 1 entries (1 files):
- biology-3095811-supplementary.pdf
